# Supplementary material for: The Optimization of the Hot Water Extraction of the Polysaccharide-Rich Fraction from Agaricus bisporus
Source: Molecules. 2024 Oct 9;29(19):4783. doi: 10.3390/molecules29194783 (PMC11478120; doi:10.3390/molecules29194783)
Supplement: Supplementary file 1 [file molecules-29-04783-s001.zip]

Archive with 1 entries (1 files):
- molecules-3163143-supplementary.pdf
